# Supplementary material for: Excessive use of electronic devices among children and adolescents is associated with musculoskeletal symptoms, visual symptoms, psychosocial health, and quality of life: a cross-sectional study
Source: Front Public Health. 2023 Jun 29;11:1178769. doi: 10.3389/fpubh.2023.1178769 (PMC10338872; doi:10.3389/fpubh.2023.1178769)
Supplement: Supplementary file 1 [file Table_1.XLSX]

## Sheet: Data
Self-reported frequency of musculoskeletal symptoms from primary and secondary school students		Never	Occasionally	Frequent	Always
Neck pain or ache
	Primary school students	0.725806	0.25	0.016129	0.00806452
	Secondary school students	0.388337	0.543424	0.0508685	0.0173697
Neck stiffness
	Primary school students	0.887097	0.0967742	0.0120968	0.00403226
	Secondary school students	0.610905	0.328377	0.0458488	0.0148699
Neck tiredness
	Primary school students	0.689516	0.258065	0.0403226	0.0120968
	Secondary school students	0.414179	0.476368	0.0920398	0.0174129
Shoulder pain or ache
	Primary school students	0.774194	0.197581	0.0282258	0
	Secondary school students	0.552369	0.372818	0.0486284	0.0261845
Shoulder tiredness
	Primary school students	0.790323	0.173387	0.0241935	0.0120968
	Secondary school students	0.539424	0.377972	0.0600751	0.0225282
Symptom(s) in wrist/hand/finger
	Primary school students	0.774194	0.189516	0.0322581	0.00403226
	Secondary school students	0.560794	0.344913	0.073201	0.0210918
Low back pain or ache
	Primary school students	0.842742	0.141129	0.0120968	0.00403226
	Secondary school students	0.6067	0.311414	0.0620347	0.0198511
Low back stiffness
	Primary school students	0.91129	0.0766129	0.0120968	0
	Secondary school students	0.71677	0.236025	0.0335404	0.0136646
Low back tiredness
	Primary school students	0.790323	0.181452	0.0282258	0
	Secondary school students	0.581165	0.346964	0.0545229	0.0173482
Self-reported intensity of musculoskeletal symptms from primary and secondary school students		Mild	Moderate	Severe
Neck pain or ache
	Primary school students	0.808824	0.176471	0.0147059
	Secondary school students	0.707911	0.188641	0.00608519
Neck stiffness
	Primary school students	0.821429	0.178571	0
	Secondary school students	0.710191	0.200637	0.0159236
Neck tiredness
	Primary school students	0.779221	0.220779	0
	Secondary school students	0.677282	0.212314	0.00849257
Shoulder pain or ache
	Primary school students	0.857143	0.125	0.0178571
	Secondary school students	0.679666	0.21727	0.0167131
Shoulder tiredness
	Primary school students	0.75	0.25	0
	Secondary school students	0.709239	0.206522	0.0108696
Symptom(s) in wrist/hand/finger
	Primary school students	0.821429	0.160714	0.0178571
	Secondary school students	0.644068	0.223164	0.0282486
Low back pain or ache
	Primary school students	0.769231	0.230769	0
	Secondary school students	0.694006	0.214511	0.0126183
Low back stiffness
	Primary school students	0.909091	0.0909091	0
	Secondary school students	0.697368	0.188596	0.0219298
Low back tiredness
	Primary school students	0.711538	0.288462	0
	Secondary school students	0.689349	0.207101	0.00887574
Self-reported frequency of visual symptoms from primary and secondary school students		Never	Occasionally	Frequent	Always
Dryness
	Primary school students	0.677419	0.302419	0.016129	0.00403226
	Secondary school students	0.384615	0.452854	0.127792	0.0347395
Burning
	Primary school students	0.939516	0.0564516	0.00403226	0
	Secondary school students	0.854478	0.118159	0.0199005	0.00746269
Itching
	Primary school students	0.875	0.108871	0.016129	0
	Secondary school students	0.650558	0.261462	0.0681537	0.0198265
Tearing
	Primary school students	0.754032	0.229839	0.00806452	0.00806452
	Secondary school students	0.612903	0.296526	0.0669975	0.0235732
Redness
	Primary school students	0.854839	0.137097	0	0.00806452
	Secondary school students	0.69603	0.25062	0.0347395	0.0186104
Pain
	Primary school students	0.854839	0.125	0.0120968	0.00806452
	Secondary school students	0.657993	0.288724	0.0359356	0.0173482
Blurred vision
	Primary school students	0.850806	0.129032	0.016129	0.00403226
	Secondary school students	0.652553	0.261519	0.0672478	0.01868
Difficulty focusing for near vision
	Primary school students	0.903226	0.0887097	0	0.00806452
	Secondary school students	0.698511	0.234491	0.044665	0.0223325
Double vision
	Primary school students	0.951613	0.0443548	0.00403226	0
	Secondary school students	0.854478	0.118159	0.0174129	0.00995025
Self-reportetd intensity of visual symptoms from primary secondary school students		Mild	Moderate	Severe
Dryness
	Primary school students	0.7625	0	0
	Secondary school students	0.693548	0.1875	0.0100806
Burning
	Primary school students	0.866667	0	0
	Secondary school students	0.675214	0.239316	0.017094
Itching
	Primary school students	0.774194	0	0
	Secondary school students	0.666667	0.234043	0.0319149
Tearing
	Primary school students	0.672131	0	0.0327869
	Secondary school students	0.724359	0.160256	0.0288462
Redness
	Primary school students	0.861111	0	0.0277778
	Secondary school students	0.755102	0.130612	0.0326531
Pain
	Primary school students	0.666667	0	0.0833333
	Secondary school students	0.710145	0.173913	0.0181159
Blurred vision
	Primary school students	0.594595	0	0.027027
	Secondary school students	0.681004	0.197133	0.0322581
Difficulty focusing for near vision
	Primary school students	0.666667	0	0.0833333
	Secondary school students	0.666667	0.201646	0.0329218
Double vision
	Primary school students	0.583333	0	0
	Secondary school students	0.65812	0.213675	0.0598291
Self-reported frequency of psychosocial health issue from primary and secondary school students		Never	Occasionally	Frequent	Always
Use smart devices longer than originally intended
	P	0.379032	0.540323	0.0604839	0.0201613
	S	0.244444	0.482716	0.17037	0.0975309
Complained by others about smart device use
	P	0.616935	0.310484	0.0524194	0.0201613
	S	0.22716	0.451852	0.207407	0.108642
School attendance suffer
	P	0.987903	0.0120968	0	0
	S	0.892593	0.0839506	0.0123457	0.00617284
Grades or school-work suffer
	P	0.826613	0.169355	0	0.00403226
	S	0.444444	0.44321	0.0790123	0.0296296
Sleep loss due to late night usage
	P	0.766129	0.209677	0.0241935	0
	S	0.353086	0.38642	0.167901	0.0851852
Feel depressed, moody or nervous when not using smart devices
	P	0.83871	0.149194	0.00806452	0.00403226
	S	0.554321	0.328395	0.0777778	0.0320988
